# Supplementary material for: Intergenerational Effects of Neonicotinoid Thiacloprid in Murine Prostate Tissue Are Associated with Epigenetic Alterations in Homeobox Hox Genes
Source: Int J Mol Sci. 2026 Mar 24;27(7):2921. doi: 10.3390/ijms27072921 (PMC13072867; doi:10.3390/ijms27072921)
Supplement: Supplementary file 1 [file ijms-27-02921-s001.zip]

Archive with 1 entries (1 files):
- ijms-4177263-supplementary.pdf
